# Supplementary material for: Cyberbullying Victimization and Suicide Attempt Among Adolescents: A Cross-National Comparison
Source: Int J Environ Res Public Health. 2025 Mar 6;22(3):385. doi: 10.3390/ijerph22030385 (PMC11941981; doi:10.3390/ijerph22030385)
Supplement: Supplementary file 1 [file ijerph-22-00385-s001.zip]

Archive with 1 entries (1 files):
- ijerph-3393445-supplementary.pdf
